# Supplementary material for: Targeting HIV-1 Env gp140 to LOX-1 Elicits Immune Responses in Rhesus Macaques
Source: PLoS One. 2016 Apr 14;11(4):e0153484. doi: 10.1371/journal.pone.0153484 (PMC4831750; doi:10.1371/journal.pone.0153484)
Supplement: S4 Table — (XLSX) [file pone.0153484.s006.xlsx]

## Sheet: Gag1_ZM96
ZM96 POOL GAG1 (gag1-68)
	Peptide Name	Sequence
1	HIV gag _CZg1	MGARASILRGGKLDK
2	HIV gag _CZg2	ASILRGGKLDKWEKI
3	HIV gag _CZg3	RGGKLDKWEKIRLRP
4	HIV gag _CZg4	LDKWEKIRLRPGGKK
5	HIV gag _CZg5	EKIRLRPGGKKRYMI
6	HIV gag _CZg6	LRPGGKKRYMIKHLV
7	HIV gag _CZg7	GKKRYMIKHLVWASR
8	HIV gag _CZg8	YMIKHLVWASRELER
9	HIV gag _CZg9	HLVWASRELERFALN
10	HIV gag _CZg10	ASRELERFALNPGLL
11	HIV gag _CZg11	LERFALNPGLLETSE
12	HIV gag _CZg12	ALNPGLLETSEGCKQ
13	HIV gag _CZg13	GLLETSEGCKQIMKQ
14	HIV gag _CZg14	TSEGCKQIMKQLQPA
15	HIV gag _CZg15	CKQIMKQLQPALQTG
16	HIV gag _CZg16	MKQLQPALQTGTEEL
17	HIV gag _CZg17	QPALQTGTEELRSLY
18	HIV gag _CZg18	QTGTEELRSLYNTVA
19	HIV gag _CZg19	EELRSLYNTVATLYC
20	HIV gag _CZg20	SLYNTVATLYCVHEG
21	HIV gag _CZg21	TVATLYCVHEGVEVR
22	HIV gag _CZg22	LYCVHEGVEVRDTKE
23	HIV gag _CZg23	HEGVEVRDTKEALDR
24	HIV gag _CZg24	EVRDTKEALDRIEEE
25	HIV gag _CZg25	TKEALDRIEEEQNKI
26	HIV gag _CZg26	LDRIEEEQNKIQQKI
27	HIV gag _CZg27	EEEQNKIQQKIQQKT
28	HIV gag _CZg28	NKIQQKIQQKTQQAA
29	HIV gag _CZg29	QKIQQKTQQAADGKV
30	HIV gag _CZg30	QKTQQAADGKVSQNY
31	HIV gag _CZg31	QAADGKVSQNYPIVQ
32	HIV gag _CZg32	GKVSQNYPIVQNLQG
33	HIV gag _CZg33	QNYPIVQNLQGQMVH
34	HIV gag _CZg34	IVQNLQGQMVHQKLS
35	HIV gag _CZg35	LQGQMVHQKLSPRTL
36	HIV gag _CZg36	MVHQKLSPRTLNAWV
37	HIV gag _CZg37	KLSPRTLNAWVKVIE
38	HIV gag _CZg38	RTLNAWVKVIEEKAF
39	HIV gag _CZg39	AWVKVIEEKAFSPEV
40	HIV gag _CZg40	VIEEKAFSPEVIPMF
41	HIV gag _CZg41	KAFSPEVIPMFTALS
42	HIV gag _CZg42	PEVIPMFTALSEGAT
43	HIV gag _CZg43	PMFTALSEGATPQDL
44	HIV gag _CZg44	ALSEGATPQDLNTML
45	HIV gag _CZg45	GATPQDLNTMLNTVG
46	HIV gag _CZg46	QDLNTMLNTVGGHQA
47	HIV gag _CZg47	TMLNTVGGHQAAMQM
48	HIV gag _CZg48	TVGGHQAAMQMLKDT
49	HIV gag _CZg49	HQAAMQMLKDTINEE
50	HIV gag _CZg50	MQMLKDTINEEAAEW
51	HIV gag _CZg51	KDTINEEAAEWDRLH
52	HIV gag _CZg52	NEEAAEWDRLHPVHA
53	HIV gag _CZg53	AEWDRLHPVHAGPIA
54	HIV gag _CZg54	RLHPVHAGPIAPGQM
55	HIV gag _CZg55	VHAGPIAPGQMREPR
56	HIV gag _CZg56	PIAPGQMREPRGSDI
57	HIV gag _CZg57	GQMREPRGSDIAGTT
58	HIV gag _CZg58	EPRGSDIAGTTSTLQ
59	HIV gag _CZg59	SDIAGTTSTLQEQIA
60	HIV gag _CZg60	GTTSTLQEQIAWMTS
61	HIV gag _CZg61	TLQEQIAWMTSNPPI
62	HIV gag _CZg62	QIAWMTSNPPIPVGD
63	HIV gag _CZg63	MTSNPPIPVGDIYKR
64	HIV gag _CZg64	PPIPVGDIYKRWIIL
65	HIV gag _CZg65	VGDIYKRWIILGLNK
66	HIV gag _CZg66	YKRWIILGLNKIVRM
67	HIV gag _CZg67	IILGLNKIVRMYSPV
68	HIV gag _CZg68	LNKIVRMYSPVSILD

## Sheet: Gag2_Pol_ZM96
ZM96 GAG2/POL (gag69-121+14PN)
	Peptide Name	Sequence
69	HIV gag _CZg69	VRMYSPVSILDIKQG
70	HIV gag _CZg70	SPVSILDIKQGPKEP
71	HIV gag _CZg71	ILDIKQGPKEPFRDY
72	HIV gag _CZg72	KQGPKEPFRDYVDRF
73	HIV gag _CZg73	KEPFRDYVDRFFKTL
74	HIV gag _CZg74	RDYVDRFFKTLRAEQ
75	HIV gag _CZg75	DRFFKTLRAEQATQE
76	HIV gag _CZg76	KTLRAEQATQEVKNW
77	HIV gag _CZg77	AEQATQEVKNWMTDT
78	HIV gag _CZg78	TQEVKNWMTDTLLVQ
79	HIV gag _CZg79	KNWMTDTLLVQNANP
80	HIV gag _CZg80	TDTLLVQNANPDCKT
81	HIV gag _CZg81	LVQNANPDCKTILKA
82	HIV gag _CZg82	ANPDCKTILKALGPG
83	HIV gag _CZg83	CKTILKALGPGATLE
84	HIV gag _CZg84	LKALGPGATLEEMMT
85	HIV gag _CZg85	GPGATLEEMMTACQG
86	HIV gag _CZg86	TLEEMMTACQGVGGP
87	HIV gag _CZg87	MMTACQGVGGPSHKA
88	HIV gag _CZg88	CQGVGGPSHKARVLA
89	HIV gag _CZg89	GGPSHKARVLAEAMS
90	HIV gag _CZg90	HKARVLAEAMSQTNS
91	HIV gag _CZg91	VLAEAMSQTNSVNIL
92	HIV gag _CZg92	AMSQTNSVNILMQKS
93	HIV gag _CZg93	TNSVNILMQKSNFKG
94	HIV gag _CZg94	NILMQKSNFKGNKRM
95	HIV gag _CZg95	QKSNFKGNKRMVKCF
96	HIV gag _CZg96	FKGNKRMVKCFNCGK
97	HIV gag _CZg97	KRMVKCFNCGKEGHI
98	HIV gag _CZg98	KCFNCGKEGHIARNC
99	HIV gag _CZg99	CGKEGHIARNCRAPR
100	HIV gag _CZg100	GHIARNCRAPRKKGC
101	HIV gag _CZg101	RNCRAPRKKGCWKCG
102	HIV gag _CZg102	APRKKGCWKCGKEGH
103	HIV gag _CZg103	KGCWKCGKEGHQMKD
104	HIV gag _CZg104	KCGKEGHQMKDCTER
105	HIV gag _CZg105	EGHQMKDCTERQANF
106	HIV gag _CZg106	MKDCTERQANFLGKI
107	HIV gag _CZg107	TERQANFLGKIWPSH
108	HIV gag _CZg108	ANFLGKIWPSHKGRP
109	HIV gag _CZg109	GKIWPSHKGRPGNFL
110	HIV gag _CZg110	PSHKGRPGNFLQNRP
111	HIV gag _CZg111	GRPGNFLQNRPEPTA
112	HIV gag _CZg112	NFLQNRPEPTAPPAE
113	HIV gag _CZg113	NRPEPTAPPAESFRF
114	HIV gag _CZg114	PTAPPAESFRFEETT
115	HIV gag _CZg115	PAESFRFEETTPAPK
116	HIV gag _CZg116	FRFEETTPAPKQESK
117	HIV gag _CZg117	ETTPAPKQESKDREA
118	HIV gag _CZg118	APKQESKDREALTSL
119	HIV gag _CZg119	ESKDREALTSLKSLF
120	HIV gag _CZg120	REALTSLKSLFGSDP
121	HIV gag _CZg121	TSLKSLFGSDPLSQ
1	HIV pol _CZp1	FFRENLAFPQGKARE
2	HIV pol _CZp2	NLAFPQGKAREFPSE
3	HIV pol _CZp3	PQGKAREFPSEQARA
4	HIV pol _CZp4	AREFPSEQARANSPT
5	HIV pol _CZp5	PSEQARANSPTSREL
6	HIV pol _CZp6	ARANSPTSRELQVRG
7	HIV pol _CZp7	SPTSRELQVRGDNPR
8	HIV pol _CZp8	RELQVRGDNPRSEAG
9	HIV pol _CZp9	VRGDNPRSEAGVERQ
10	HIV pol _CZp10	NPRSEAGVERQGSLN
11	HIV pol _CZp11	EAGVERQGSLNFPQI
12	HIV pol _CZp12	ERQGSLNFPQITLWQ
13	HIV pol _CZp13	SLNFPQITLWQRPLV
14	HIV pol _CZp14	PQITLWQRPLVSIK

## Sheet: Env1_ZM96
ZM96 POOL ENV 1 (env 1-55)
	Peptide Name	Sequence
1	HIV env _CZe1	MGVREILRNWQRWWT
2	HIV env _CZe2	EILRNWQRWWTWGIL
3	HIV env _CZe3	NWQRWWTWGILGFWM
4	HIV env _CZe4	WWTWGILGFWMLMIC
5	HIV env _CZe5	GILGFWMLMICNVWG
6	HIV env _CZe6	FWMLMICNVWGNLWV
7	HIV env _CZe7	MICNVWGNLWVTVYY
8	HIV env _CZe8	VWGNLWVTVYYGVPV
9	HIV env _CZe9	LWVTVYYGVPVWKEA
10	HIV env _CZe10	VYYGVPVWKEAKTTL
11	HIV env _CZe11	VPVWKEAKTTLFCAS
12	HIV env _CZe12	KEAKTTLFCASDAKS
13	HIV env _CZe13	TTLFCASDAKSYEKE
14	HIV env _CZe14	CASDAKSYEKEVHNV
15	HIV env _CZe15	AKSYEKEVHNVWATH
16	HIV env _CZe16	EKEVHNVWATHACVP
17	HIV env _CZe17	HNVWATHACVPTDPN
18	HIV env _CZe18	ATHACVPTDPNPQEI
19	HIV env _CZe19	CVPTDPNPQEIVLGN
20	HIV env _CZe20	DPNPQEIVLGNVTEN
21	HIV env _CZe21	QEIVLGNVTENFNMW
22	HIV env _CZe22	LGNVTENFNMWKNDM
23	HIV env _CZe23	TENFNMWKNDMVDQM
24	HIV env _CZe24	NMWKNDMVDQMHEDI
25	HIV env _CZe25	NDMVDQMHEDIISLW
26	HIV env _CZe26	DQMHEDIISLWDQSL
27	HIV env _CZe27	EDIISLWDQSLKPCV
28	HIV env _CZe28	SLWDQSLKPCVKLTP
29	HIV env _CZe29	QSLKPCVKLTPLCVT
30	HIV env _CZe30	PCVKLTPLCVTLNCT
31	HIV env _CZe31	LTPLCVTLNCTEVNV
32	HIV env _CZe32	CVTLNCTEVNVTRNV
33	HIV env _CZe33	NCTEVNVTRNVNNSV
34	HIV env _CZe34	VNVTRNVNNSVVNNT
35	HIV env _CZe35	RNVNNSVVNNTTNVN
36	HIV env _CZe36	NSVVNNTTNVNNSMN
37	HIV env _CZe37	NNTTNVNNSMNGDMK
38	HIV env _CZe38	NVNNSMNGDMKNCSF
39	HIV env _CZe39	SMNGDMKNCSFNITT
40	HIV env _CZe40	DMKNCSFNITTELKD
41	HIV env _CZe41	CSFNITTELKDKKKN
42	HIV env _CZe42	ITTELKDKKKNVYAL
43	HIV env _CZe43	LKDKKKNVYALFYKL
44	HIV env _CZe44	KKNVYALFYKLDIVS
45	HIV env _CZe45	YALFYKLDIVSLNET
46	HIV env _CZe46	YKLDIVSLNETDDSE
47	HIV env _CZe47	IVSLNETDDSETGNS
48	HIV env _CZe48	NETDDSETGNSSKYY
49	HIV env _CZe49	DSETGNSSKYYRLIN
50	HIV env _CZe50	GNSSKYYRLINCNTS
51	HIV env _CZe51	KYYRLINCNTSALTQ
52	HIV env _CZe52	LINCNTSALTQACPK
53	HIV env _CZe53	NTSALTQACPKVSFD
54	HIV env _CZe54	LTQACPKVSFDPIPI
55	HIV env _CZe55	CPKVSFDPIPIHYCA

## Sheet: Env2_ZM96
	Env 2 ZM96
	Peptide Name	Sequence
56	HIV env _CZe56	SFDPIPIHYCAPAGY
57	HIV env _CZe57	IPIHYCAPAGYAILK
58	HIV env _CZe58	YCAPAGYAILKCNNK
59	HIV env _CZe59	AGYAILKCNNKTFNG
60	HIV env _CZe60	ILKCNNKTFNGTGPC
61	HIV env _CZe61	NNKTFNGTGPCHNVS
62	HIV env _CZe62	FNGTGPCHNVSTVQC
63	HIV env _CZe63	GPCHNVSTVQCTHGI
64	HIV env _CZe64	NVSTVQCTHGIKPVV
65	HIV env _CZe65	VQCTHGIKPVVSTQL
66	HIV env _CZe66	HGIKPVVSTQLLLNG
67	HIV env _CZe67	PVVSTQLLLNGSLAE
68	HIV env _CZe68	TQLLLNGSLAEEGII
69	HIV env _CZe69	LNGSLAEEGIIIRSE
70	HIV env _CZe70	LAEEGIIIRSENLTN
71	HIV env _CZe71	GIIIRSENLTNNVKT
72	HIV env _CZe72	RSENLTNNVKTIIVH
73	HIV env _CZe73	LTNNVKTIIVHLNRS
74	HIV env _CZe74	VKTIIVHLNRSIEIV
75	HIV env _CZe75	IVHLNRSIEIVCVRP
76	HIV env _CZe76	NRSIEIVCVRPNNNT
77	HIV env _CZe77	EIVCVRPNNNTRQSI
78	HIV env _CZe78	VRPNNNTRQSIRIGP
79	HIV env _CZe79	NNTRQSIRIGPGQTF
80	HIV env _CZe80	QSIRIGPGQTFYATG
81	HIV env _CZe81	IGPGQTFYATGDIIG
82	HIV env _CZe82	QTFYATGDIIGDIRQ
83	HIV env _CZe83	ATGDIIGDIRQAHCN
84	HIV env _CZe84	IIGDIRQAHCNISRT
85	HIV env _CZe85	IRQAHCNISRTNWTK
86	HIV env _CZe86	HCNISRTNWTKTLRE
87	HIV env _CZe87	SRTNWTKTLREVRNK
88	HIV env _CZe88	WTKTLREVRNKLREH
89	HIV env _CZe89	LREVRNKLREHFPNK
90	HIV env _CZe90	RNKLREHFPNKNITF
91	HIV env _CZe91	REHFPNKNITFKPSS
92	HIV env _CZe92	PNKNITFKPSSGGDL
93	HIV env _CZe93	ITFKPSSGGDLEITT
94	HIV env _CZe94	PSSGGDLEITTHSFN
95	HIV env _CZe95	GDLEITTHSFNCRGE
96	HIV env _CZe96	ITTHSFNCRGEFFYC
97	HIV env _CZe97	SFNCRGEFFYCNTSG
98	HIV env _CZe98	RGEFFYCNTSGLFSI
99	HIV env _CZe99	FYCNTSGLFSINYTE
100	HIV env _CZe100	TSGLFSINYTENNTD
101	HIV env _CZe101	FSINYTENNTDGTPI
102	HIV env _CZe102	YTENNTDGTPITLPC
103	HIV env _CZe103	NTDGTPITLPCRIRQ
104	HIV env _CZe104	TPITLPCRIRQIINM
105	HIV env _CZe105	LPCRIRQIINMWQEV
106	HIV env _CZe106	IRQIINMWQEVGRAM
107	HIV env _CZe107	INMWQEVGRAMYAPP
108	HIV env _CZe108	QEVGRAMYAPPIEGN
109	HIV env _CZe109	RAMYAPPIEGNIACK
110	HIV env _CZe110	APPIEGNIACKSDIT

## Sheet: Env3_ZM96
ZM96 POOL ENV 3 (env 111-166)
	Peptide Name	Sequence
111	HIV env _CZe111	EGNIACKSDITGLLL
112	HIV env _CZe112	ACKSDITGLLLVRDG
113	HIV env _CZe113	DITGLLLVRDGGSTN
114	HIV env _CZe114	LLLVRDGGSTNDSTN
115	HIV env _CZe115	RDGGSTNDSTNNNTE
116	HIV env _CZe116	STNDSTNNNTEIFRP
117	HIV env _CZe117	STNNNTEIFRPAGGD
118	HIV env _CZe118	NTEIFRPAGGDMRDN
119	HIV env _CZe119	FRPAGGDMRDNWRSE
120	HIV env _CZe120	GGDMRDNWRSELYKY
121	HIV env _CZe121	RDNWRSELYKYKVVE
122	HIV env _CZe122	RSELYKYKVVEIKPL
123	HIV env _CZe123	YKYKVVEIKPLGIAP
124	HIV env _CZe124	VVEIKPLGIAPTEAK
125	HIV env _CZe125	KPLGIAPTEAKRRVV
126	HIV env _CZe126	IAPTEAKRRVVEREK
127	HIV env _CZe127	EAKRRVVEREKSAVG
128	HIV env _CZe128	RVVEREKSAVGIGAV
129	HIV env _CZe129	REKSAVGIGAVFLGF
130	HIV env _CZe130	AVGIGAVFLGFLGAA
131	HIV env _CZe131	GAVFLGFLGAAGSTM
132	HIV env _CZe132	LGFLGAAGSTMGAAS
133	HIV env _CZe133	GAAGSTMGAASITLT
134	HIV env _CZe134	STMGAASITLTAQAR
135	HIV env _CZe135	AASITLTAQARQVLS
136	HIV env _CZe136	TLTAQARQVLSGIVQ
137	HIV env _CZe137	QARQVLSGIVQQQSN
138	HIV env _CZe138	VLSGIVQQQSNLLRA
139	HIV env _CZe139	IVQQQSNLLRAIEAQ
140	HIV env _CZe140	QSNLLRAIEAQQHLL
141	HIV env _CZe141	LRAIEAQQHLLQLTV
142	HIV env _CZe142	EAQQHLLQLTVWGIK
143	HIV env _CZe143	HLLQLTVWGIKQLQT
144	HIV env _CZe144	LTVWGIKQLQTRVLA
145	HIV env _CZe145	GIKQLQTRVLAIERY
146	HIV env _CZe146	LQTRVLAIERYLKDQ
147	HIV env _CZe147	VLAIERYLKDQQLLG
148	HIV env _CZe148	ERYLKDQQLLGLWGC
149	HIV env _CZe149	KDQQLLGLWGCSGKL
150	HIV env _CZe150	LLGLWGCSGKLICTT
151	HIV env _CZe151	WGCSGKLICTTAVPW
152	HIV env _CZe152	GKLICTTAVPWNISW
153	HIV env _CZe153	CTTAVPWNISWSNKS
154	HIV env _CZe154	VPWNISWSNKSKTDI
155	HIV env _CZe155	ISWSNKSKTDIWDNM
156	HIV env _CZe156	NKSKTDIWDNMTWMQ
157	HIV env _CZe157	TDIWDNMTWMQWREI
158	HIV env _CZe158	DNMTWMQWREISNYT
159	HIV env _CZe159	WMQWREISNYTNTIY
160	HIV env _CZe160	REISNYTNTIYRLLE
161	HIV env _CZe161	NYTNTIYRLLEDSQS
162	HIV env _CZe162	TIYRLLEDSQSQQEQ
163	HIV env _CZe163	LLEDSQSQQEQNEKD
164	HIV env _CZe164	SQSQQEQNEKDLLAL
165	HIV env _CZe165	QEQNEKDLLALDSWN
166	HIV env _CZe166	EKDLLALDSWNN

## Sheet: Pol1_CN54
	POL1 CN54
	Peptide Name	Sequence
1	HIV pol_CBp725	LVDFRELNKRTQDFW
2	HIV pol_CBp729	RELNKRTQDFWEVQL
3	HIV pol_CBp733	KRTQDFWEVQLGIPH
4	HIV pol_CBp737	DFWEVQLGIPHPAGL
5	HIV pol_CBp741	VQLGIPHPAGLKKKK
6	HIV pol_CBp745	IPHPAGLKKKKSVTV
7	HIV pol_CBp749	AGLKKKKSVTVLDVG
8	HIV pol_CBp753	KKKSVTVLDVGDAYF
9	HIV pol_Cp757	VTVLDVGDAYFSIPL
10	HIV pol_Cp761	DVGDAYFSIPLYEDF
11	HIV pol_Cp765	AYFSIPLYEDFRKYT
12	HIV pol_Cp769	IPLYEDFRKYTAFTI
13	HIV pol_Cp773	EDFRKYTAFTIPSRN
14	HIV pol_Cp777	KYTAFTIPSRNNETP
15	HIV pol_Cp781	FTIPSRNNETPGISY
16	HIV pol_Cp785	SRNNETPGISYQYNV
17	HIV pol_Cp789	ETPGISYQYNVLPQG
18	HIV pol_Cp793	ISYQYNVLPQGWKGS
19	HIV pol_Cp797	YNVLPQGWKGSLAIF
20	HIV pol_Cp801	PQGWKGSLAIFQSSM
21	HIV pol_Cpn805	KGSLAIFQSSMTIEE
22	HIV pol_Cpn809	AIFQSSMTIEELIYS
23	HIV pol_Cpn813	SSMTIEELIYSKKRQ
24	HIV pol_Cpn817	IEELIYSKKRQEILD
25	HIV pol_Cnp1017	LKEKGGLEGLRQHLL
26	HIV pol_Cnp1021	GGLEGLRQHLLRWGF
27	HIV pol_Cp1025	GLRQHLLRWGFTTPD
28	HIV pol_Cp1029	HLLRWGFTTPDKKHQ
29	HIV pol_Cp1033	WGFTTPDKKHQKEPP
30	HIV pol_Cp1037	TPDKKHQKEPPFLWM
31	HIV pol_Cp1041	KHQKEPPFLWMGYEL
32	HIV pol_Cp1045	EPPFLWMGYELHPDK
33	HIV pol_CBp1049	LWMGYELHPDKWTVQ
34	HIV pol_Cp1053	YELHPDKWTVQPTQL
35	HIV pol_Cp1057	PDKWTVQPTQLPEKD
36	HIV pol_Cp1061	TVQPTQLPEKDSWTV
37	HIV pol_Cp1065	TQLPEKDSWTVNDIQ
38	HIV pol_CBp1069	EKDSWTVNDIQKLVG
39	HIV pol_CBp107	WTVNDIQKLVGKLNW
40	HIV pol_CBp1077	DIQKLVGKLNWASQI
41	HIV pol_CBp1081	LVGKLNWASQIYPGI
42	HIV pol_CBp1085	LNWASQIYPGIKVRQ
43	HIV pol_CBp1089	SQIYPGIKVRQLCKL
44	HIV pol_Cp1093	PGIKVRQLCKLLRGA
45	HIV pol_Cp1097	VRQLCKLLRGAKALT
46	HIV pol_Cp1101	CKLLRGAKALTDIVP
47	HIV pol_Cp1105	RGAKALTDIVPLTEE
48	HIV pol_Cp1109	ALTDIVPLTEEAELE
49	HIV pol_Cp1113	IVPLTEEAELELAEN
50	HIV pol_CBp1117	TEEAELELAENREIL
51	HIV pol_CBp1121	ELELAENREILKEPV
52	HIV pol_CBp1125	AENREILKEPVHGVY
53	HIV pol_CBp1129	EILKEPVHGVYYDPS
54	HIV pol_CBp1133	EPVHGVYYDPSKDLI
55	HIV pol_CBp1137	GVYYDPSKDLIAEIQ
56	HIV pol_CBp1141	DPSKDLIAEIQKQGQ
57	HIV pol_Cp1145	DLIAEIQKQGQEQWT
58	HIV pol_Cp1149	EIQKQGQEQWTYQIY
59	HIV pol_Cp1153	QGQEQWTYQIYQEPF
60	HIV pol_CBp1157	QWTYQIYQEPFKNLK
61	HIV pol_CBp1161	QIYQEPFKNLKTGKY

## Sheet: Pol2_CN54
	POL2 CN54
	Peptide Name	Sequence
1	HIV pol_Cp1165	EPFKNLKTGKYAKMR
2	HIV pol_Cp1169	NLKTGKYAKMRTAHT
3	HIV pol_Cp1173	GKYAKMRTAHTNDVK
4	HIV pol_Cp1177	KMRTAHTNDVKQLTE
5	HIV pol_CBp1181	AHTNDVKQLTEAVQK
6	HIV pol_Cp1185	DVKQLTEAVQKIAME
7	HIV pol_Cp1189	LTEAVQKIAMEGIVI
8	HIV pol_Cp1193	VQKIAMEGIVIWGKT
9	HIV pol_Cp1197	AMEGIVIWGKTPKFR
10	HIV pol_Cp1201	IVIWGKTPKFRLPIQ
11	HIV pol_Cp1205	GKTPKFRLPIQKETW
12	HIV pol_Cp1209	KFRLPIQKETWETWW
13	HIV pol_Cp1213	PIQKETWETWWTDYW
14	HIV pol_Cp1217	ETWETWWTDYWQATW
15	HIV pol_Cp1221	TWWTDYWQATWIPEW
16	HIV pol_Cp1225	DYWQATWIPEWEFVN
17	HIV pol_CBp1229	ATWIPEWEFVNTPPL
18	HIV pol_CBp1233	PEWEFVNTPPLVKLW
19	HIV pol_CBp1237	FVNTPPLVKLWYQLE
20	HIV pol_Cp1241	PPLVKLWYQLEKDPI
21	HIV pol_Cp1245	KLWYQLEKDPIVGVE
22	HIV pol_Cp1249	QLEKDPIVGVETFYV
23	HIV pol_Cp1253	DPIVGVETFYVDGAA
24	HIV pol_Cp1257	GVETFYVDGAANRET
25	HIV pol_Cp1261	FYVDGAANRETKIGK
26	HIV pol_Cp1265	GAANRETKIGKAGYV
27	HIV pol_Cp1269	RETKIGKAGYVTDRG
28	HIV pol_Cp1273	IGKAGYVTDRGRKKI
29	HIV pol_Cp1277	GYVTDRGRKKIVSLT
30	HIV pol_Cp1281	DRGRKKIVSLTETTN
31	HIV pol_Cp1285	KKIVSLTETTNQKTE
32	HIV pol_Cp1289	SLTETTNQKTELQAI
33	HIV pol_Cp1293	TTNQKTELQAICIAL
34	HIV pol_Cp1297	KTELQAICIALQDSG
35	HIV pol_Cp1301	QAICIALQDSGSEVN
36	HIV pol_Cp1305	IALQDSGSEVNIVTD
37	HIV pol_Cp1309	DSGSEVNIVTDSQYA
38	HIV pol_CBp1313	EVNIVTDSQYALGII
39	HIV pol_CBp1317	VTDSQYALGIIQAQP
40	HIV pol_CBp1321	QYALGIIQAQPDKSE
41	HIV pol_CBp1325	GIIQAQPDKSESELV
42	HIV pol_CBp1329	AQPDKSESELVNQII
43	HIV pol_Cp1333	KSESELVNQIIEQLM
44	HIV pol_Cp1337	ELVNQIIEQLMKKER
45	HIV pol_Cp1341	QIIEQLMKKERVYLS
46	HIV pol_Cp1345	QLMKKERVYLSWVPA
47	HIV pol_Cp1349	KERVYLSWVPAHKGI
48	HIV pol_Cp1353	YLSWVPAHKGIGGNE
49	HIV pol_CBp1357	VPAHKGIGGNEQVDK
50	HIV pol_Cp1361	KGIGGNEQVDKLVSS
51	HIV pol_Cp1365	GNEQVDKLVSSGIRK
52	HIV pol_Cp1369	VDKLVSSGIRKVLKT
53	HIV pol_Cp1373	VSSGIRKVLKTLEPF
54	HIV pol_Cp1377	IRKVLKTLEPFRKQN
55	HIV pol_Cp1381	LKTLEPFRKQNPGIV
56	HIV pol_Cp1385	EPFRKQNPGIVIYQY
57	HIV pol_Cp1389	KQNPGIVIYQYMDDL
58	HIV pol_Cp1393	GIVIYQYMDDLYVGS
59	HIV pol_CBp1397	YQYMDDLYVGSDLEI
60	HIV pol_CBp1401	DDLYVGSDLEIGQHR
61	HIV pol_CBp1403	LYVGSDLEIGQHRTK

## Sheet: GagPol_CN54
	GAG/POL CN54
	Peptide Name	Sequence
1	HIV pol_Cgp485	KSLFGNDPSSQEFFR
2	HIV pol_Cgp489	GNDPSSQEFFRENLA
3	HIV pol_Cgp493	SSQEFFRENLALPQG
4	HIV pol_Cp497	FFRENLALPQGRARE
5	HIV pol_Cp501	NLALPQGRAREFSSE
6	HIV pol_Cp505	PQGRAREFSSEQTRA
7	HIV pol_CBp509	AREFSSEQTRANSPT
8	HIV pol_Cp513	SSEQTRANSPTRGEL
9	HIV pol_Cp517	TRANSPTRGELQVWG
10	HIV pol_Cp521	SPTRGELQVWGRDNN
11	HIV pol_Cp525	GELQVWGRDNNSISE
12	HIV pol_Cp529	VWGRDNNSISEAGAN
13	HIV pol_Cp533	DNNSISEAGANRQGT
14	HIV pol_Cp537	ISEAGANRQGTISFN
15	HIV pol_Cp541	GANRQGTISFNFPQI
16	HIV pol_Cp545	QGTISFNFPQITLWQ
17	HIV pol_CBp549	SFNFPQITLWQRPLV
18	HIV pol_CBp553	PQITLWQRPLVTIKI
19	HIV pol_CBp557	LWQRPLVTIKIGGQL
20	HIV pol_CBp561	PLVTIKIGGQLKEAL
21	HIV pol_Cp565	IKIGGQLKEALLNTG
22	HIV pol_Cp569	GQLKEALLNTGAGDT
23	HIV pol_Cp573	EALLNTGAGDTVLED
24	HIV pol_Cp577	NTGAGDTVLEDLNLP
25	HIV pol_Cp581	GDTVLEDLNLPGKWK
26	HIV pol_Cp585	LEDLNLPGKWKPKMI
27	HIV pol_Cp589	NLPGKWKPKMIGGIG
28	HIV pol_Cp593	KWKPKMIGGIGGFIK
29	HIV pol_CBp597	KMIGGIGGFIKVRQY
30	HIV pol_Cp601	GIGGFIKVRQYEQIP
31	HIV pol_Cp605	FIKVRQYEQIPIEIC
32	HIV pol_Cp609	RQYEQIPIEICGHKA
33	HIV pol_Cp613	QIPIEICGHKAIGTV
34	HIV pol_CBp617	EICGHKAIGTVLVGP
35	HIV pol_CBp621	HKAIGTVLVGPTPVN
36	HIV pol_CBp625	GTVLVGPTPVNIIGR
37	HIV pol_CBp629	VGPTPVNIIGRNLLT
38	HIV pol_Cp633	PVNIIGRNLLTQLGC
39	HIV pol_Cp637	IGRNLLTQLGCTLNF
40	HIV pol_Cp641	LLTQLGCTLNFPISP
41	HIV pol_Cp645	LGCTLNFPISPIETV
42	HIV pol_CBp649	LNFPISPIETVPVKL
43	HIV pol_CBp653	ISPIETVPVKLKPGM
44	HIV pol_CBp657	ETVPVKLKPGMDGPK
45	HIV pol_CBp661	VKLKPGMDGPKVKQW
46	HIV pol_CBp665	PGMDGPKVKQWPLTE
47	HIV pol_CBp669	GPKVKQWPLTEEKIK
48	HIV pol_Cp673	KQWPLTEEKIKALTA
49	HIV pol_Cp677	LTEEKIKALTAICDE
50	HIV pol_Cp681	KIKALTAICDEMEKE
51	HIV pol_Cp685	LTAICDEMEKEGKIT
52	HIV pol_Cp689	CDEMEKEGKITKIGP
53	HIV pol_Cp693	EKEGKITKIGPENPY
54	HIV pol_Cp697	KITKIGPENPYNTPI
55	HIV pol_Cp701	IGPENPYNTPIFAIK
56	HIV pol_Cp705	NPYNTPIFAIKKKDS
57	HIV pol_Cp709	TPIFAIKKKDSTKWR
58	HIV pol_CBp713	AIKKKDSTKWRKLVD
59	HIV pol_CBp717	KDSTKWRKLVDFREL
60	HIV pol_CBp721	KWRKLVDFRELNKRT

## Sheet: Nef_CN54
	Nef CN54
	Peptide Name	Sequence
1	HIV nef_Cn838	IYSKKRQEILDLWVY
2	HIV nef_Cn842	KRQEILDLWVYHTQG
3	HIV nef_Cn846	ILDLWVYHTQGYFPD
4	HIV nef_Cn850	WVYHTQGYFPDWHNY
5	HIV nef_Cn854	TQGYFPDWHNYTPGP
6	HIV nef_Cn858	FPDWHNYTPGPGVRF
7	HIV nef_Cn862	HNYTPGPGVRFPLTF
8	HIV nef_Cn866	PGPGVRFPLTFGWCF
9	HIV nef_Cn870	VRFPLTFGWCFKLVP
10	HIV nef_Cn874	LTFGWCFKLVPVDPR
11	HIV nef_Cn878	WCFKLVPVDPREVEE
12	HIV nef_Cn882	LVPVDPREVEEANEG
13	HIV nef_Cn886	DPREVEEANEGEDNC
14	HIV nef_Cn890	VEEANEGEDNCLLHP
15	HIV nef_Cn894	NEGEDNCLLHPVCQH
16	HIV nef_Cn898	DNCLLHPVCQHGMED
17	HIV nef_Cn902	LHPVCQHGMEDDHRE
18	HIV nef_Cn906	CQHGMEDDHREVLKW
19	HIV nef_Cn910	MEDDHREVLKWKFDS
20	HIV nef_Cn914	HREVLKWKFDSQLAH
21	HIV nef_Cn918	LKWKFDSQLAHRHRA
22	HIV nef_Cn922	FDSQLAHRHRARELH
23	HIV nef_Cn926	LAHRHRARELHPEFY
24	HIV nef_Cn930	HRARELHPEFYKDCM
25	HIV nef_Cn934	ELHPEFYKDCMGGKW
26	HIV nef_Cn938	EFYKDCMGGKWSKSS
27	HIV nef_Cn942	DCMGGKWSKSSIVGW
28	HIV nef_Cn946	GKWSKSSIVGWPAIR
29	HIV nef_Cn950	KSSIVGWPAIRERMR
30	HIV nef_Cn954	VGWPAIRERMRRTEP
31	HIV nef_Cn958	AIRERMRRTEPAADG
32	HIV nef_Cn962	RMRRTEPAADGVGAV
33	HIV nef_Cn966	TEPAADGVGAVSRDL
34	HIV nef_Cn970	ADGVGAVSRDLEKHG
35	HIV nef_Cn974	GAVSRDLEKHGAITS
36	HIV nef_CBn978	RDLEKHGAITSSNTA
37	HIV nef_Cn982	KHGAITSSNTAATNE
38	HIV nef_Cn986	ITSSNTAATNEDCAW
39	HIV nef_Cn990	NTAATNEDCAWLEAQ
40	HIV nef_Cn994	TNEDCAWLEAQEEGE
41	HIV nef_Cn998	CAWLEAQEEGEVGFP
42	HIV nef_Cn1002	EAQEEGEVGFPVRPQ
43	HIV nef_Cn1006	EGEVGFPVRPQVPLR
44	HIV nef_Cn1010	GFPVRPQVPLRPMTY
45	HIV nef_Cn1014	RPQVPLRPMTYKGAV
46	HIV nef_Cn1018	PLRPMTYKGAVDLSF
47	HIV nef_Cn1022	MTYKGAVDLSFFLKE
48	HIV nef_Cn1026	GAVDLSFFLKEKGGL
49	HIV nef_Cnp1030	LSFFLKEKGGLEGLR
